# Supplementary material for: The affinity of antigen-binding domain on the antitumor efficacy of CAR T cells: Moderate is better
Source: Front Immunol. 2022 Oct 17;13:1032403. doi: 10.3389/fimmu.2022.1032403 (PMC9618871; doi:10.3389/fimmu.2022.1032403)
Supplement: Supplementary file 1 [file Table_1.xlsx]

## Sheet: Sheet1
Trial No.	No. of CR+PR	Total patients	% of response	Target	KD (EC50) of ABD	KD (nM) used for Fig.2
Trials of High-affinity ABD CARTs
NCT01218867	1	23	4.34783	VEGF-R2	50pM	0.05
NCT00006480	1	6	16.6667	L1-CAM	CE7: 0.1nM	0.1
NCT00019136	0	12	0	FRa	MOv18: 0.2nM	0.2
NCT01355965	1	3	33.3333	Mesothelin	SS1: 0.7nM	0.7
NCT01897415	0	6	0	Mesothelin	SS1: 0.7nM	0.7
NCT02465983	0	3	0	Mesothelin	SS1: 0.7nM	0.7
NCT0215971	0	15	0	Mesothelin	SS1: 0.7nM	0.7
NCT01837602	0	6	0	C-Met	Onartuzumab: 1.2nM	1.2
NCT02395250, NCT03146234	2	13	15.3846	GPC3	GC33: 1.38nM	1.38
NCT01212887	0	14	0	CEA	MFE23: 1.7nM	1.7
NCT01140373	0	7	0	PMSA	J591: 1.83nM	1.83
NCT03089203	0	13	0	PMSA	J591: 1.83nM	1.83
NCT02706392	1	6	16.6667	ROR1	UC-961: 2nM	2
DDHK9729/P00.0040C	0	12	0	CA IX	G250: 2.2nM	2.2
No Number	0	3	0	Mesothelin	G11: 2.35nM	2.35
NCT01869166	7	44	15.9091	EGFR	E10: 2.6nM	2.6
NCT03182816	1	9	11.1111	EGFR	E10: 2.6nM	2.6
NCT01373047	0	6	0	CEA	hMN14: 3.4nM	3.4
NCT00924287	0	1	0	HER2	4D5: 5nM	5
NCT03545815	0	15	0	Mesothelin	P4: 1-10nM	5.5
NCT00902044	1	27	3.7037	HER2	FRP5: 6.5nM	6.5
NCT01109095	0	17	0	HER2	FRP5: 6.5nM	6.5
NCT02765243	0	10	0	GD2	Hu3F8: 11nM	11
NCT02414269	2	27	7.40741	Mesothelin	M912: EC50=1.5nM	14 (8.64-20)
Sum of high-affinity ABD	17	298	5.7047
Trials of moderate-affinity ABD CARTs
NCT01929239	2	5	40	PMSA	3D8: 22.5nM	22.5
NCT03054298	0	14	0	Mesothelin	M5: 26.9nM	26.9
NCT03323944	0	3	0	Mesothelin	M5: 26.9nM	26.9
NCT03159819	4	11	36.3636	Claudin 18.2	hu8E5-2I: EC50=6.4nM	60
NCT03874897	18	37	48.6486	Claudin 18.2	hu8E5-2I: EC50=6.4nM	60
NCT04404595	3	8	37.5	Claudin 18.2	hu8E5-2I: EC50=6.4nM	60
NCT00085930	3	11	27.2727	GD2	14.G2a: 77nM	77
NCT01822652	2	11	18.1818	GD2	14.G2a: 77nM	77
NCT03373097	5	11	45.4545	GD2	14.G2a: 77nM	77
NCT04196413	3	4	75	GD2	14.G2a: 77nM	77
Sum of moderate-afinity ABD	40	115	34.7826
Trials of low-affinity ABD CARTs
NCT02209376	0	10	0	EGFRvIII	C2173: 101nM	101
NCT02761915	0	12	0	GD2	KM8138: 149nM	149
NCT01454596	0	18	0	EGFRvIII	C139: 290nM	290
Sum of low-affinity ABD	0	40	0
Summary	57	453	12.5828
